# Supplementary material for: Evaluation of Gastrointestinal Endoparasites in Cattle in Central Spain: Focus on Calicophoron daubneyi with Coprological, Epidemiological, and Anthelmintic Insights
Source: Pathogens. 2025 Oct 19;14(10):1057. doi: 10.3390/pathogens14101057 (PMC12567455; doi:10.3390/pathogens14101057)
Supplement: Supplementary file 1 [file pathogens-14-01057-s001.zip]

Archive with 1 entries (1 files):
- pathogens-3890497-supplementary.pdf
